# Supplementary material for: Identification of Oxidative-Stress-Reducing Plant Extracts from a Novel Extract Library—Comparative Analysis of Cell-Free and Cell-Based In Vitro Assays to Quantitate Antioxidant Activity
Source: Antioxidants (Basel). 2024 Feb 28;13(3):297. doi: 10.3390/antiox13030297 (PMC10967302; doi:10.3390/antiox13030297)
Supplement: Supplementary file 1 [file antioxidants-13-00297-s001.zip]

Archive with 1 entries (1 files):
- antioxidants-2882398-supplementary.xlsx
