# Supplementary material for: Identification of Oxidative-Stress-Reducing Plant Extracts from a Novel Extract Library—Comparative Analysis of Cell-Free and Cell-Based In Vitro Assays to Quantitate Antioxidant Activity
Source: Antioxidants (Basel). 2024 Feb 28;13(3):297. doi: 10.3390/antiox13030297 (PMC10967302; doi:10.3390/antiox13030297)
Supplement: Supplementary file 1 [file antioxidants-13-00297-s001.zip › antioxidants-2882398-supplementary.xlsx]

## Sheet: Sheet1
Name (GER)	Name (ENG)	Genus/Species	Site of collection	Date of collection	Plant parts	TPC [mg GAE/l]	FRAP [µmol TE/l]	Normalized ROS increase [%]	Cell viability after ROS assay [% of control]	Normalized NO increase [%]	Cell viability after NO assay [% of control]
Frauenmantel	Alchemilla	Alchemilla	AT-4152 Sarleinsbach	2020-09-23	leaves;stem	2830.6	37128.2	55.4091	103.173	77.98	116.609
Zitronenmelisse	Zitronenmelisse	Melissa officinalis	AT-4152 Sarleinsbach	2020-08-08	leaves;stem	3745.9	14641	74.8218	90.207	56.29	119.875
Schabzigerklee	Blue fenugreek	Trigonella caerulea	AT-4171 Auberg	2020-07-28	leaves;stem;blossom	910.383	9820.51	98.0753	92.448	97	98.4235
Liebstöckel	Lovage	Levisticum officinale	AT-4152 Sarleinsbach	2020-09-09	leaves;stem	978.142	3471.79	95.9989	97.3733	95.98	113.339
Salbei	Sage	Salvia	AT-4264 Grünbach	2021-05-30	leaves;stem	2220.77	3758.97	85.0311	93.2661	83.56	106.911
Bohnenkraut	Savory	Satureja	AT-4134 Putzleinsdorf	2020-08-17	leaves;stem;blossom	814.208	2643.59	105.442	92.1938	80.02	88.1472
Brennnessel	Nettle	Urtica	AT-4112 St. Gotthard	2020-07-08	leaves;stem	1100.55	1992.31	87.5849	92.2235	95.58	105.431
Malve	Malva	Malva	AT-4134 Putzleinsdorf	2020-08-02	leaves;stem;blossom	446.448	2382.05	103.091	95.8168	97.46	102.833
Löwenzahn	Dandelion	Taraxacum	AT-4291 Lasberg	2020-09-22	leaves	711.29	2028.21	85.7967	96.3241	82.49	110.725
Hanf	Hemp	Cannabis	AT-4291 Lasberg	2021-07-24	leaves	1172.04	4812.82	98.4442	89.946	99.18	104.466
Anis Ysop	Anise hyssop	Agastache foeniculum	AT-4291 Lasberg	2020-09-14	leaves;stem;blossom	5256.83	15820.5	60.6752	101.901	91.66	102.88
Spitzwegerich	Ribwort plantain	Plantago lanceolata	AT-4264 Grünbach	2020-05-22	leaves	1966.12	7258.97	88.3111	93.6715	99.23	102.759
Drachenkopfmelisse	Moldavian dragonhead	Dracocephalum moldavica	AT-4134 Putzleinsdorf	2020-09-10	leaves;stem	1050	1451.28	86.2021	107.05	44.54	115.107
Erdbeerblätter	Strawberry leaf	Fragaria x ananassa “Elianny“	AT-4291 Lasberg	2020-09-16	leaves	5562.84	47076.9	38.9777	97.3618	32.96	104.181
Weiße Melisse	White balm	Nepeta cataria	AT-4112 St. Gotthard	2020-07-30	leaves;stem	941.398	3117.95	74.1218	109.167	60.46	112.81
Grünhafer	Green oats	Avena viridis	AT-4264 Grünbach	2021-02-15	leaves;stem	326.882	1551.28	103.235	99.883	91.5	101.539
Apfelminze	Apple mint	Mentha villosa	AT-4112 St. Gotthard	2020-08-19	leaves;stem	982.353	2194.87	95.4632	96.4328	56.58	110.83
Himbeerblätter	Raspberry leaves	Rubus idaeus	AT-4291 Lasberg	2021-02-17	leaves	5458.33	34589.7	53.11	97.0385	45.06	107.188
Schafgabe	Yarrows	Achillea	AT-4240 Waldburg	2021-02-17	leaves;stem;blossom	1103.92	4802.56	103.789	105.421	83.47	97.8522
Rosmarin	Rosmary	Salvia rosmarinus	AT-4222 St. Georgen an der Gusen	2021-04-26	leaves	2468.14	10043.6	90.5968	107.522	76.02	108.845
Lavendel	Lavender	Lavandula angustifolia	AT-4222 St. Georgen an der Gusen	2020-10-26	blossom	4497.55	24051.3	94.5621	115.213	49.84	108.463
Spinat	Spinach	Spinacia oleracea	AT-1220 Wien	2021-04-11	leaves	799.51	1920.51	96.758	94.6556	115.13	95.1559
Vogerlsalat/Feldsalat	Field salad	Valerianella locusta	AT-8354 St. Anna am Aigen	2021-03-08	leaves	1495.1	5058.97	94.46	93.886	93.63	95.3654
Bärlauch	Wild garlic	Allium ursinum	AT-4600 Wels	2021-03-23	leaves	895.098	2412.82	92.1403	91.4435	toxic	79.798
Schlüsselblume	Cowslip	Primula veris	AT-4072 Alkoven, Holzhausen, Kranzing	2021-03-30	leaves	2612.75	18769.2	80.901	102.1	101.09	89.7743
Schlüsselblume	Cowslip	Primula veris	AT-4072 Alkoven, Holzhausen, Kranzing	2021-03-30	stem;blossom	2417.91	19717.9	72.1747	99.904	102.93	85.914
Huflattich	Coltsfoot	Tussilago farfara	AT-4072 Alkoven, Holzhausen, Kranzing	2021-03-30	blossom	882.09	2092.31	91.2185	102.779	92.15	103.464
Lungenkraut	Lungwort	Pulmonaria officinalis	AT-4072 Alkoven, Holzhausen, Kranzing	2021-03-30	blossom	938.308	3202.56	96.6925	107.11	72.56	108.523
Lungenkraut	Lungwort	Pulmonaria officinalis	AT-4072 Alkoven, Holzhausen, Kranzing	2021-03-30	blossom	1975.12	5079.49	89.5196	100.505	53.97	101.14
Scharbockskraut	Lesser celandine	Ficaria verna	AT-4072 Alkoven, Holzhausen, Kranzing	2021-03-30	leaves	1706.47	3641.03	95.3918	108.363	83.77	91.8264
Vogelmiere	Chickwed	Stellaria media	AT-4072 Alkoven, Holzhausen, Kranzing	2021-03-30	leaves;stem	823.383	3005.13	95.2158	109.017	103.23	102.137
Löwenzahn	Dandelion	Taraxacum	AT-4600 Wels	2021-03-23	leaves	2024.51	3302.56	87.0425	110.16	64.36	95.257
Zitronenmelisse	Lemon balm	Melissa officinalis	AT-4600 Wels	2021-03-25	leaves	2909.31	8010.26	88.1157	110.264	56.47	105.765
Leberblümchen	Liverwort	Anemone hepatica	AT-4645 Grünau	2021-04-05	blossom	2084.58	3715.38	76.8402	97.4256	50.4	103.668
Purpurrote Taubnessel	Purple dead-nettle	Lamium purpureum	AT-4641 Steinhaus	2021-04-05	leaves;blossom	1497.51	2443.59	80.0256	100.204	87.68	108.556
Gefleckte Taubnessel	Spotted dead nettle	Lamium maculatum	AT-4222 St. Georgen an der Gusen	2021-05-02	blossom	1671.57	3556.41	84.0185	90.5653	97.59	104.197
Winterzwiebel	Welsh onion	Allium fistulosum	AT-4591 Molln	2021-04-05	leaves	827.451	2843.59	85.2045	106.64	89.92	95.6978
Waldmeister	Sweetscented bedstraw	Galium odoratum	AT-4072 Alkoven, Holzhausen, Kranzing	2021-04-26	leaves	1531.09	6507.69	93.0489	107.119	87.26	94.2063
Purpurrote Taubnessel	Purpurrote Taubnessel	Lamium purpureum	AT-4600 Wels	2021-04-26	leaves;stem;blossom	1187.81	2800	90.3942	101.881	97.6	95.0111
Gänseblümchen	Daisy	Bellis perennis	AT-4211 Alberndorf	2021-04-05	blossom	1563.43	4758.97	64.3633	97.1392	78.84	81.3807
Löwenzahn	Dandelion	Taraxacum	AT-4211 Alberndorf	2021-04-05	blossom	613.184	1182.05	78.2121	98.6412	92.02	104.314
Schnittlauch	Chives	Allium schoenoprasum	AT-4641 Steinhaus	2021-04-11	leaves	560.448	1964.1	64.9646	98.9889	100.95	94.397
Krausepetersilie	Curly-leaf parsley	Petroselinum crispum	AT-4641 Steinhaus	2021-04-11	leaves	734.577	3202.56	74.3795	118.685	113.14	89.2649
Wurzelpetersilie	Root parsley	Petroselinum crispum	AT-4641 Steinhaus	2021-04-11	leaves;stem	877.861	3412.82	67.0115	130.304	105.51	100.232
Asia Salat	Asia salad	Brassica	AT-4070 Eferding	2021-04-09	leaves	983.831	4725.64	81.0904	119.169	106.61	84.9464
Batavia grün	Batavia green	Lactuca sativa	AT-4070 Eferding	2021-04-12	leaves	337.562	1076.92	89.7868	99.3858	102.21	104.575
Eichblatt grün	Oak leaf green	Lactus sativa	AT-4070 Eferding	2021-04-12	leaves	258.458	761.538	93.1425	98.1302	113.19	99.2138
Petersilie	Petersilie	Petroselinum crispum	AT-4641 Steinhaus	2021-04-11	root	144.527	697.436	95.0478	96.3184	109.59	91.7599
Eichblatt rot	Oak leaf red	Lactus sativa	AT-4070 Eferding	2021-04-12	leaves	431.592	1971.79	93.9096	103.203	102.49	102.065
Kopfsalat	Lettuce	Lactuca sativa	AT-4070 Eferding	2021-04-12	leaves	296.269	820.513	90.9766	97.399	103.1	106.143
Gundelrebe	Ground-ivy	Glechoma hederacea	AT-4072 Alkoven, Holzhausen, Kranzing	2021-04-18	leaves;stem;blossom	1215.05	2197.44	95.3302	99.926	87.53	104.357
Brennnessel	Nettle	Urtica	AT-4072 Alkoven, Holzhausen, Kranzing	2021-04-18	leaves	1967.21	2912.82	83.1987	93.7268	95.56	103.742
Veilchen	Viola	Viola	AT-4072 Alkoven, Holzhausen, Kranzing	2021-04-18	leaves;stem;blossom	811.828	5820.51	90.9308	94.8958	96.9	104.131
Brunnenkresse	Watercress	Nasturtium officinale	AT-4153 Peilstein	2021-04-18	leaves	3241.94	14564.1	93.3134	92.5982	92.08	110.575
Porree	Leek	Allium porrum	AT-4070 Eferding	2021-04-19	leaves	400.538	956.41	95.7646	97.1691	93.12	103.661
Erdholler/Giersch	Ground elder	Aegopodium podagraria	AT-4591 Molln	2021-04-21	leaves	1246.77	1810.26	103.489	100.513	99.35	103.553
Gänseblümchen super enorma	Daisy	Bellis perennis	AT-4655 Vorchdorf	2021-05-02	blossom	1385.79	5284.62	toxic	77.7465	31.26	96.1949
Gefleckte Taubnessel	Spotted dead nettle	Lamium maculatum	AT-4222 St. Georgen an der Gusen	2021-05-02	leaves	1202.69	2589.74	94.0354	100.719	93.6	113.085
Brokkolisprossen	Broccoli sprouts	Brassci rapa cymosa	AT-5071 Wals, Salzburg	2021-05-03	leaves;stem	1389.78	6041.03	96.2652	101.289	101.6	87.7723
Walderdbeer	Wild strawberry	Fragaria vesca	AT-4222 St. Georgen an der Gusen	2021-05-04	leaves	1069.89	4458.97	96.9322	100.37	93.01	105.916
Eissalat	Iceberg lettuce	Lactuca sativa	AT-4070 Eferding	2021-05-03	leaves	538.172	1166.67	84.9226	90.5771	99.87	98.9958
Kopfsalat rot	Butterhead lettuce	Lactuca sativa	AT-4070 Eferding	2021-05-03	leaves	379.032	658.974	85.2532	93.6124	121.15	100.004
Grazer Häuptelsalat	Batavia lettuce	Lactuca sativa	AT-8141 Unterpremstätten	2021-05-03	leaves	552.151	1297.44	92.71	112.398	94.89	98.1449
Gelbe Taubnessel	Yellow dead-nettle	Lamium galeobdolon	AT-4222 St. Georgen an der Gusen	2021-05-04	leaves;blossom	1073.66	3374.36	92.8721	96.9932	68.8	98.8619
Estragon	Tarragon	Artemisia dracunculus	AT-4614 Marchtrenk	2021-05-09	leaves	1324.73	3020.51	84.7852	93.2404	68.98	102.089
Waldbrombeer	Wild blackberry	Rubus silvaticus	AT-4072 Alkoven	2021-05-09	leaves	2123.66	4020.51	67.3712	95.4171	71	98.7687
Walnuss	Walnut	Juglans regia	AT-4600 Wels	2021-05-08	blossom	685.484	2048.72	88.5443	102.161	73.27	102.091
Wiesenkerbel	Cow parsley	Anthriscus sylvestris	AT-4592 Leonstein	2021-05-08	leaves;stem;blossom	1911.29	2266.67	102.828	102.998	toxic	74.7368
Wiesenschaumkraut	Cuckoo flower	Cardamine pratensis	AT-4592 Leonstein	2021-05-08	leaves;stem;blossom	1551.61	4128.21	96.4584	104.665	110.11	98.2368
Wiesen-Sauerampfer	Common sorrel	Rumex acetosa	AT-4592 Leonstein	2021-05-08	leaves;blossom	2311.83	12871.8	84.5782	102.272	97.15	102.124
Walderdbeer	Wild strawberry	Fragaria vesca	AT-4600 Wels	2021-05-09	leaves	3255.38	18282.1	68.3738	97.7255	43.89	106.188
Kriechender Günsel	Blue bugle	Ajuga reptans	AT-4582 Spital am Pyhrn	2021-05-09	leaves	1177.42	2958.97	100.783	97.7904	71.79	106.726
Kriechender Günsel	Blue bugle	Ajuga reptans	AT-4582 Spital am Pyhrn	2021-05-09	blossom	557.923	1056.41	90.6437	97.9875	67.76	97.7865
Wiesen-Sauerampfer	Common sorrel	Rumex acetosa	AT-4153 Peilstein	2021-05-09	leaves	1234.97	2489.74	85.4777	105.332	84.67	98.3312
Wiesen Schaumkraut	Cuckoo flower	Cardamine pratensis	AT-4153 Peilstein	2021-05-09	leaves;stem;blossom	1586.02	4787.18	96.9955	94.5777	126.13	94.1068
Spitzwegerich	Ribwort plantain	Plantago lanceolata	AT-4600 Wels	2021-05-09	leaves	2029.57	4748.72	88.8556	97.8458	75.45	96.2308
Spitzwegerich	Ribwort plantain	Plantago lanceolata	AT-4600 Wels	2021-06-09	blossom	1112.9	2523.08	90.9518	100.145	102.25	97.3033
Himbeer	Raspberry	Rubus idaeus	AT-4153 Peilstein	2021-05-10	leaves	2147.54	8974.36	90.4816	98.1683	107.51	99.5329
Inkarnatklee	Crimson clover	Trifolium incarnatum	AT-4600 Wels	2021-05-10	blossom	497.312	2812.82	94.7116	96.9636	93.06	99.7806
Inkarantklee	Crimson clover	Trifolium incarnatum	AT-4600 Wels	2021-05-10	leaves	2758.06	15230.8	82.3738	97.5461	99.35	99.4813
Hirtentäschel	Shepherd's purse	Capsella bursa-pastoris	AT-4600 Wels	2021-05-10	leaves;stem;blossom	653.846	3287.18	94.9861	97.4354	82.41	110.454
Margerite	Daisy	Leucanthemum	AT-4600 Wels	2021-05-10	blossom	817.949	1007.69	102.354	98.3383	81.35	107.415
Margerite	Daisy	Leucanthemum	AT-4600 Wels	2021-05-10	leaves	1817.95	2400	92.4241	96.9785	75.11	106.586
Apfelminze	Apple mint	Mentha suaveolens	AT-4153 Peilstein	2021-05-11	leaves	1097.88	4094.87	99.3228	93.0357	100.02	117.629
Schwarzer Holunder	Black elderberry	Sambucus nigra	AT-4153 Peilstein	2021-05-11	leaves	3956.41	26051.3	75.082	80.5893	62.27	100.187
Kren/ Meerrettich	Horseradis	Armoracia rusticana	AT-4211 Alberndorf	2021-05-16	blossom	1171.79	2987.18	89.068	87.919	82.02	97.6763
Kren/ Meerrettich	Horseradish	Armoracia rusticana	AT-4211 Alberndorf	2021-05-16	leaves	4243.59	1817.95	95.6596	94.7814	77.05	95.754
Rotklee/ Wiesenklee	Red clove	Trifolium pratense	AT-4153 Peilstein	2021-05-16	blossom	5930.77	10435.9	75.4859	91.7217	96.29	96.8908
Rotklee/ Wiesenklee	Red clove	Trifolium pratense	AT-4153 Peilstein	2021-05-16	leaves	2979.49	3428.21	71.5774	90.1381	82.05	104.506
Liebstöckel/ Maggikraut	Lovage	Levisticum officinale	AT-4591 Molln	2021-05-16	leaves	1521.43	5976.92	82.2377	87.2368	103.92	95.9509
Liebstöckel/ Maggikraut	Lovage	Levisticum officinale	AT-4211 Alberndorf	2021-05-16	leaves	3704.76	5028.21	89.375	96.397	71.45	102.221
Liebstöckel/ Maggikraut	Lovage	Levisticum officinale	AT-4211 Alberndorf	2021-05-16	stem	198.095	489.744	99.203	97.2461	95.69	98.1945
Wilder Thymian/ Quendel	Breckland thyme	Thymus serpyllum	AT-4153 Peilstein	2021-05-16	leaves	2254.76	5500	102.498	94.9627	86.71	102.616
Rucola	Arugula	Eruca vesicaria ssp. Sativa	AT-4070 Eferding	2021-05-21	leaves	529.524	1535.9	93.431	98.8066	31.58	108.516
Jungzwiebel	Spring onion	Allium fistulosum	AT-7161 St. Andrä am Zickensee	2021-05-23	leaves	320.952	707.692	95.1319	98.6693	87.26	102.13
Mangold	Chard	Beta vulgaris subsp. Vulgaris	AT-8232 Grafendorf bei Hartberg	2021-05-23	leaves	1052.91	1589.74	101.173	101.996	75.16	102.401
Frühkraut	Cabbage	Brassica oleracea var. Capitata	AT-4063 Hörsching	2021-05-24	leaves	352.857	815.385	90.9232	94.8622	toxic	79.9651
Jungzwiebel	Jungzwiebel	Allium fistulosum	AT-7161 St. Andrä am Zickensee	2021-05-24	tuber	245.238	782.051	90.5259	92.2229	93.18	95.314
Acker-Vergissmeinnicht	Field forget-me-not	Myosotis arvensis	AT-4211 Alberndorf	2021-06-01	leaves;blossom	1688.1	13615.4	94.285	107.512	toxic	68.312
Koriander	Coriander	Coriandrum sativum	AT-4722 Peuerbach	2021-06-01	leaves	1126.19	2938.46	87.4123	95.9034	113.35	101.686
Borretsch	Borage	Borage	AT-4662 Steyrermühl	2021-05-31	leaves;blossom	1204.76	4225.64	89.2192	103.079	85.67	100.085
Wiesensalbei	Meadow sage	Salvia pratensis	AT-4592 Leonstein	2021-06-01	leaves	2032.34	2541.03	83.7591	99.1538	86.33	102.153
Wiesensalbei	Wiesensalbei	Salvia pratensis	AT-4591 Molln	2021-06-01	blossom	2636.36	3741.03	88.2767	98.8904	74.11	114.892
Grüne Minze	Garden mint	Mentha spicata	AT-4600 Wels	2021-06-05	leaves	4669.19	37435.9	68.5192	101.16	76.71	99.9566
Echte Kamille	Chamomile	Matricaria chamomilla	AT-4623 Gunskirchen	2021-06-05	leaves	1641.41	1315.38	81.9943	98.4357	81.03	102.199
Selbstkletternde Jungfernrebe	Virginia creeper	Parthenocissus quinquefolia	AT-4600 Wels	2021-06-05	leaves	1077.27	4584.62	98.2408	100.539	86.97	106.245
Echte Kamille	Chamomile	Matricaria chamomilla	AT-4623 Gunskirchen	2021-06-05	blossom	1066.67	2312.82	100.045	94.5991	77.82	113.19
Dill	Dill	Anethum graveolens	AT-4070 Eferding	2021-06-06	leaves	1429.29	2666.67	93.1792	91.5071	105.84	99.8744
Rote Rübe	Beetroot	Beta vulgaris subsp. Vulgaris	AT-4070 Eferding	2021-06-06	leaves	1154.04	2148.72	105.461	96.7722	121.15	100.868
Rote Rübe	Beetroot	Beta vulgaris subsp. Vulgaris	AT-4070 Eferding	2021-06-06	stem	410.606	1064.1	109.531	95.5809	109.89	99.1972
Gemeiner Beinwell	Comfrey	Symphytum officinale	AT-4211 Alberndorf	2021-06-07	leaves;blossom	878.788	2326.19	105.772	95.5148	122.47	83.501
Schafgarbe	Yarrows	Achillea	AT-4600 Wels	2021-06-08	stem	421.212	900	101.038	104.973	83.52	102.023
Schafgarbe	Yarrows	Achillea	AT-4600 Wels	2021-06-08	leaves	1654.04	11500	97.8856	100.829	77.97	98.3787
Schafgarbe	Yarrows	Achillea	AT-4600 Wels	2021-06-08	blossom	703.03	2545.24	97.0385	105.188	80.95	99.1471
Schnittlauch	Chives	Allium schoenoprasum	AT-4222 St. Georgen an der Gusen	2021-06-08	leaves	439.394	1207.14	90.0978	101.915	toxic	75.7058
Kornblume	Cornflower	Centaurea cyanus	AT-4211 Alberndorf	2021-06-09	blossom	337.374	1050	105.639	99.2807	107.82	96.8327
Weißer Klee	White clover	Trifolium repens	AT-4211 Alberndorf	2021-06-09	leaves	1325.76	4488.1	107.453	102.887	94.97	103.766
Weißer Klee	White clover	Trifolium repens	AT-4211 Alberndorf	2021-06-09	blossom	1337.17	3828.57	106.435	94.4396	103.33	101.637
Karotte	Carrot	Daucus carota subsp. Sativus	AT-4211 Alberndorf	2021-06-09	leaves	1177.27	5280.95	90.8314	91.8028	85.96	120.529
Wiesen-Labkraut	Hedge bedstraw	Galium mollugo	AT-4211 Alberndorf	2021-06-09	leaves;blossom	1043.43	4273.81	99.0719	96.3221	94.21	110.341
Wiesen-Witwenblume	Field scabious	Knautia arvensis	AT-4211 Alberndorf	2021-06-09	leaves;blossom	3196.97	12142.9	93.396	89.8266	80.43	95.9876
Schwarzer Holunder	Black elderberry	Sambucus nigra	AT-4153 Peilstein	2021-06-13	blossom	1419.19	4269.05	91.7066	85.9336	108.89	94.1865
Gamander Ehrenpreis	Germander speedwell	Veronica chamaedrys	AT-4153 Peilstein	2021-06-13	leaves;stem;blossom	2398.99	3321.43	86.8127	82.002	32.18	100.217
Jiaogulan/ Unsterblichkeitskraut	Jiaogulan	Gynostemma pentaphyllum	AT-4153 Peilstein	2021-06-13	leaves;stem	541.39	1469.05	115.754	110.992	89.78	98.4456
Weißer Gänsefuß	Goosefoot	Chenopodium album	AT-4211 Alberndorf	2021-06-15	leaves	955.051	2880.95	106.786	99.6668	124.08	89.8526
Acker-Hellerkraut	Field pennycress	Thlaspi arvense	AT-4211 Alberndorf	2021-06-15	leaves;blossom	681.818	1483.33	100.671	99.146	56.43	96.5526
Rapunzel/gewöhnlicher Feldsalat	Field salad	Valerianella locusta	AT-4211 Alberndorf	2021-06-15	leaves;blossom	1279.8	3847.62	97.5152	104.32	79.34	96.5503
Rosenblüten	Rose blossom	Rosa	AT-4600 Wels	2021-06-17	blossom	4237.37	28404.8	41.8606	102.688	94.14	94.9352
Johanniskraut	St John's wort	Hypericum perforatum	AT-4623 Gunskirchen	2021-06-23	leaves	6419.19	28095.2	89.0363	111.589	92.07	95.4671
Ackerknöterich	Knotweed	Polygonum lapathifolium L.	AT-4655 Vorchdorf	2021-06-23	leaves;blossom	2224.75	14357.1	70.4078	93.7923	92.62	100.388
Johanniskraut	St John's wort	Hypericum perforatum	AT-4623 Gunskirchen	2021-06-23	blossom	2925.93	7569.05	54.1777	104.669	94.64	106.76
Rote Ribisel	Red currant	Ribes rubrum	AT-3352 St. Peter/Au	2021-07-04	leaves	1513.23	6057.14	80.8147	101.442	86.46	101.055
Schwarze Ribisel	Black currant	Ribes nigrum	AT-3352 St. Peter/Au	2021-07-04	leaves	1693.12	5940.48	80.2965	98.5242	87.45	101.118
Lorbeer	Laurel	Laurus nobilis	AT-3352 St. Peter/Au	2021-07-04	leaves	3026.46	19881	69.5827	95.2229	28.88	116.354
Salbei	Sage	Salvia	AT-4591 Molln	2021-07-04	leaves	1005.29	3859.52	94.5957	100.35	80.7	103.004
Eberraute/Colakraut	Southernwood	Artemisia abrotanum	AT-4591 Molln	2021-07-04	leaves;stem	1399.47	3323.81	84.8012	97.6138	4.58	118.058
Kren/ Meerrettich	Horseradish	Armoracia rusticana	AT-4591 Molln	2021-07-04	leaves	1084.66	1611.9	96.622	97.5043	41.6	100.801
Kren/ Meerrettich	Horseradish	Armoracia rusticana	AT-4591 Molln	2021-07-04	stem	213.757	650	86.6976	99.2878	94.7	99.606
Weiße Maulbeere	Morus alba	Morus alba	AT-4072 Alkoven	2021-07-05	leaves	1119.05	3761.9	92.6161	92.9823	89.37	100.316
Schwarze Maulbeere	Black mulberry	Morus nigra	AT-4072 Alkoven	2021-07-05	leaves	873.016	2661.9	88.9583	91.3063	97.32	99.891
Himbeere	Raspberry	Rubus idaeus	AT-4641 Steinhaus	2021-07-06	leaves	4276.79	22309.5	67.2957	96.0325	76.57	99.6351
Wasserminze	Water mint	Mentha aquatica	AT-4072 Alkoven	2021-07-06	leaves	4443.45	15928.6	74.7406	97.6601	64.54	97.8245
Bananenminze	Banana mint	Mentha arvensis ‘Banana’	AT-4072 Alkoven	2021-07-06	leaves	3645.83	6730.95	77.7798	93.6008	85.32	101.077
Katzenminze	Catmint	Nepeta cataria	AT-4072 Alkoven	2021-07-06	leaves	1994.05	1450	87.9318	96.8973	85.63	101.374
Katzenminze	Catmint	Nepeta cataria	AT-4072 Alkoven	2021-07-07	blossom	2029.76	1507.14	92.3934	95.335	66.61	98.2741
Hopfen	Common hop	Humulus lupulus	AT-4840 Vöcklabruck	2020-08-30	fruit	1196.43	5054.76	90.5237	92.281	133.98	95.4216
Maggikraut	Lovage	Levisticum officinale	AT-4211 Alberndorf	2021-07-11	blossom	1592.26	2436.9	88.5043	86.6176	60.93	97.1708
Lauch	Leek	Allium porrum	AT-4211 Alberndorf	2021-07-11	blossom	1752.98	1461.9	toxic	62.7341	114.56	85.1097
Zwiebel	Onion	Allium cepa	AT-4211 Alberndorf	2021-07-11	blossom	926.19	1183.33	99.1207	89.8003	100.26	98.5291
Ringelblume	Pot marigold	Calendula officinalis	AT-4222 St. Georgen an der Gusen	2021-07-05	stem	100.595	404.286	112.325	97.9849	115.39	100.815
Gemeiner Bocksdorn	Chinese wolfberry	Lycium barbarum	AT-4222 St. Georgen an der Gusen	2021-07-07	stem	158.333	519.048	81.0064	92.4134	102.73	99.1045
Japanische Heilminze	Japanese medicinal mint	Blu-Mentha arvensis x spicata	AT-4072 Alkoven	2021-07-15	leaves	1407.74	6976.19	65.7434	93.344	66.38	101.598
Zitronenminze	Lemon mint	Mentha citrata	AT-4072 Alkoven	2021-07-15	leaves	6508.93	42071.4	78.1651	120.525	26.77	98.9579
Einjähriger Beifuß	Sweet wormwood	Artemisia annua	AT-4222 St. Georgen an der Gusen	2021-07-14	leaves	2443.45	4197.62	96.5924	94.4429	25.59	105.489
Rosmarin	Rosemary	Saliva rosmarinus	AT-4222 St. Georgen an der Gusen	2021-07-14	leaves	2372.02	6761.9	94.9306	97.4742	61.47	99.7297
Jostabeere	Jostaberry	Ribes x nidigrolaria	AT-4222 St. Georgen an der Gusen	2021-07-18	leaves	4208.33	24095.2	87.0838	92.4775	77.85	99.7005
Seifenkraut	Soapwort	Saponaria officinalis	AT-4591 Molln	2021-07-19	leaves	3026.79	3030.95	97.3951	94.2971	toxic	0.700904
Seifenkraut	Soapwort	Saponaria officinalis	AT-4591 Molln	2021-07-19	root	123.81	429.762	96.0304	94.5543	toxic	6.97673
Weiß blühender Oregano	White-flowered oregano	Origanum vulgare	AT-4591 Molln	2021-07-19	leaves	5014.88	21928.6	89.2553	98.3685	68.74	103.812
Weiß blühender Oregano	White-flowered oregano	Origanum vulgare	AT-4591 Molln	2021-07-19	blossom	8211.31	25309.5	61.5758	97.919	50.93	103.055
Rosa blühender Oregano	Pink-flowered oregano	Origanum vulgare	AT-4591 Molln	2021-07-19	leaves	2151.79	30285.7	80.435	99.8529	63.51	103.489
Rosa blühender Oregano	Pink-flowered oregano	Origanum vulgare	AT-4591 Molln	2021-07-19	blossom	7892.86	45190.5	83.5625	94.0303	56.03	105.397
Bohnenkraut	Savory	Satureja hortensis	AT-4591 Molln	2021-07-19	leaves;blossom	1687.5	2650	86.7873	99.7309	64.82	106.756
Beifuss	Common mugwort	Artemisia vulgaris	AT-4591 Molln	2021-07-19	stem	647.024	1204.76	83.3708	98.9162	93.17	100.474
Kapuzinerkresse	Nasturtium	Tropaeolum majus	AT-3352 St. Peter/Au	2021-08-05	leaves	2208.33	4433.33	95.677	94.3524	90.6	99.4491
Kapuzinerkresse	Nasturtium	Tropaeolum majus	AT-3352 St. Peter/Au	2021-08-05	blossom	2357.14	3085.71	100.134	106.721	91.09	98.7885
Wasserdost	Boneset	Eupatorium perfoliatum	AT-4612 Scharten	2021-08-09	blossom	3056.55	3345.24	100.413	98.6257	toxic	25.4905
Wasserdost	Boneset	Eupatorium perfoliatum	AT-4612 Scharten	2021-08-09	leaves	2541.67	6502.38	95.475	112.421	toxic	79.7352
Rainfarn/Wurmkraut	Tansy	Tanacetum vulgare	AT-4062 Alkoven	2021-08-09	blossom	2750	6447.62	84.8915	90.1881	39.7	108.265
Currykraut	Curry plant	Helichrysum italicum	AT-4062 Alkoven	2021-08-09	leaves	1044.64	1747.62	93.5143	87.5754	88.85	104.02
Franzosenkraut	Gallant soldier	Galinsoga ciliata	AT-4062 Alkoven	2021-09-07	leaves;stem;blossom	655.952	1050	101.857	97.2454	87.93	103.039
Storchenschnabel	Wild geranium	Geranium maculatum	AT-4591 Molln	2021-09-06	leaves;stem	4845.24	28071.4	53.8835	96.9411	50.48	104.395
Nachtkerze	Evening primrose	Oenothera bienni	AT-4062 Alkoven	2021-09-07	blossom	1436.78	3673.81	70.9603	96.784	92.93	103.125
Königskerze	Mullein	Verbascum thapsus	AT-4222 St. Georgen an der Gusen	2021-09-07	blossom	542.529	1214.29	92.1834	95.8229	102.6	97.0822
Kanadische Goldrute	Kanadian goldenrod	Solidago canadensis	AT-4153 Peilstein	2021-09-12	blossom	1298.85	4354.76	84.484	106.819	102.96	101.738
Wegwarte	Chicory	Cichorium intybus	AT-4600 Wels	2021-09-12	blossom	2020.11	5402.38	83.3345	104.201	76.03	103.575
Mangold	Chard	Beta vulgaris subsp. Vulgaris	AT-8232 Grafendorf bei Hartberg	2021-08-30	stem	331.034	1126.19	96.7923	126.749	102.08	100.161
Ingwer	Ginger	Zingiber officinale	AT-7161 St. Andrä am Zickensee	2021-10-25	tuber	313.793	1440.48	102.009	112.346	102.87	96.4574
Kurkuma	Curcuma	Curcuma longa	AT-7161 St. Andrä am Zickensee	2021-10-25	tuber	317.901	800	94.9079	99.4526	105.91	96
Violetter Beinwell	Comfrey	Symphytum officinale	AT-6800 Feldkirch	2022-05-08	root	561.84	2876.92	90.4287	115.391	toxic	71.886
Violetter Beinwell	Comfrey	Symphytum officinale	AT-6800 Feldkirch	2022-05-08	leaves;stem;blossom	361.84	1751.28	102.73	112.278	49.47	97.2579
Radieschengrün	Radish	Raphanus sativus var. Sativus	AT-4070 Eferding	2022-05-10	leaves;stem	1427.54	4256.41	92.1446	98.4636	105.96	95.4956
Schlitzblättrige Brombeerblätter	Cutleaf evergreen blackberry	Rubus laciniatus	AT-4722 Peuerbach	2022-06-01	leaves;stem	2644.81	24666.7	66.771	112.284	29.76	96.5944
Maulbeerblätter	Morus	Morus	AT-4222 St.Georgen an der Gusen	2022-05-05	leaves	1124.04	5692.31	85.3072	101.528	95.09	98.9389
Hornklee	Lotus	Lotus corniculatus	AT-6800 Feldkirch	2022-05-05	stem;blossom	1204.92	6323.33	97.2127	95.5527	108.52	95.9827
Taubenkopf-Leimkraut	Bladder campion	Silene vulgaris	AT-6800 Feldkirch	2022-06-10	stem;blossom	489.07	2526.67	101.12	99.0033	103.44	97.6645
Kronen-Lichtnelke	Rose campion	Silene coronaria	AT-4600 Wels	2022-06-28	stem;blossom	137.7	304.667	98.8256	102.329	109.37	101.549
Echtes Johanniskraut	St. john's wort	Hypericum perforatum	AT-4600 Wels	2022-06-28	blossom	1609.29	10133.3	78.9717	112.661	77.72	98.8863
Wilder Oregano	Wild oregano	Origanum vulgare	AT-4600 Wels	2022-06-28	stem;blossom	4732.24	29500	84.6114	113.749	32.29	99.1377
gewöhnliches Seifenkraut	Soapweed	Saponaria officinalis	AT-4600 Wels	2022-06-28	stem;blossom	730.6	3812.82	toxic	42.6019	toxic	0.186316
Feinstrahl	Daisy fleabane	Erigeron annuus	AT-4600 Wels	2022-06-28	stem;blossom	1598.36	4089.74	83.3831	111.394	65.21	101.215
Blutampfer	Bloody dock	Rumex sanguineus	AT-4591 Molln	2022-07-27	leaves;stem	1722.62	10461.5	90.2777	103.633	90.82	96.8867
Wald-Sauerklee	Wood sorrel	Oxalis acetosella	AT-4845 Rutzenmoos	2023-06-04	leaves;stem	713.846	2828.21	90.131	104.237	121.88	91.6981
Schöllkraut	Greater celandine	Chelidonium majus	AT-4060 Leonding	2023-05-20	leaves	1099.49	4428.21	98.6451	96.137	94.58	95.4694
Huflattich	Coltsfoot	Tussilago farfara	AT-4072 Alkoven	2023-05-25	leaves	1553.85	8484.62	98.407	93.8623	78.99	98.007
Schöllkraut	Greater celandine	Chelidonium majus	AT-4060 Leonding	2023-05-20	stem	236.41	964.103	94.6891	98.4537	114.68	95.5884
Feldstiefmütterchen	Field pansy	Viola tricolor	AT-4903 Maning	2023-05-26	leaves;stem;blossom	884.103	2148.72	94.7772	93.8228	110.36	96.8191
Dillenius Sauerklee	Southern-wood sorrel	Oxalis dillenii	AT-4845 Rutzenmoos	2023-06-04	leaves;stem;blossom	769.231	2497.44	98.0167	94.3404	113.15	90.9038
Heilziest	Common hedgenettle	Betonica officinalis	AT-3340 Waidhofen an der Ybbs	2023-07-01	leaves;stem;blossom	989.744	2382.05	96.1652	96.2048	87.13	94.5293
Löwenmäulchen	Dragon flower	Antirrhinum	AT-4903 Maning	2023-07-13	blossom	1273.33	2948.72	99.3748	102.879	64.52	93.9552
Löwenmäulchen	Dragon flower	Antirrhinum	AT-4903 Maning	2023-07-13	leaves;stem	715.897	1551.28	95.0121	98.7739	108.07	94.0535
Kleiner Odermennig	Common agrimony	Agrimonia eupatoria	AT-3340 Waidhofen an der Ybbs	2023-07-01	leaves	4875	27243.6	78.0793	104.719	toxic	63.8414
Echter Baldrian	Valerian	Valeriana officinalis	AT-3340 Waidhofen an der Ybbs	2023-07-01	leaves;stem;blossom	1454.87	4456.41	89.8774	104.821	51.68	102.337
Weinraute	Common rue	Ruta graveolens	AT-3340 Waidhofen an der Ybbs	2023-07-01	leaves;stem;blossom	2015.62	8076.92	93.0168	99.3254	101.544	102.398
Kleiner Wiesenknopf	Pimpernelle	Sanguisorba minor	AT-3340 Waidhofen an der Ybbs	2023-07-01	leaves;stem;blossom	1104.62	6612.82	90.1866	100.042	92.9583	95.0456
Zitronen-Thymian	Lemon thyme	thymus citriodorus	AT-3340 Waidhofen an der Ybbs	2023-07-01	leaves;stem;blossom	2067.71	6923.08	94.1251	95.5333	77.3686	103.778
Pfefferminze	Peppermint	mentea piperita	AT-3340 Waidhofen an der Ybbs	2023-07-01	leaves;stem	5557.29	16602.6	80.0905	100.97	35.66	98.7275
Chinakohl	Chinese cabbage	Brassica rapa subsp. Pekinensis	AT-8232 Grafendorf bei Hartberg	2021-10-01	leaves	457.672	1583.33	93.048	89.0624	86.38	100.439
Knollensellerie	Celeriac	Apium graveolens	AT-4064 Oftering	2021-10-04	tuber	172.396	310.238	70.7538	91.8143	104.93	99.7112
Radieschen	Radish	Raphanus sativus	AT-8354 St. Anna am Aigen	2021-10-03	tuber	640.625	1421.43	78.4592	89.2321	26.03	107.664
Rettich schwarz	Black radish	Raphanus sativus L	AT-4070 Eferding	2021-10-04	tuber	260.937	833.333	88.4963	110.985	31.58	105.146
Topinambur	Topinambur	Topinambur	AT-4082 Hartkirchen	2021-10-04	tuber	110.417	423.81	92.1458	102.514	18.06	102.192
Peterwurzen	Root parsley	Petroselinum crispum subsp. Tuberosum	AT-2280 Glinzendorf	2021-10-01	tuber	161.458	319.048	88.978	97.5567	100.34	99.3187
Krenwurzen	Horseradish	Armoracia rusticana	AT-8232 Grafendorf bei Hartberg	2021-10-03	tuber	146.354	450	80.6284	95.0012	38.33	101.388
Spargel	Asparagus	Asparagus officinalis	AT-4070 Eferding	2021-05-24	stem	583.333	2009.52	88.3764	98.134	84.63	88.3659
Kohlrabi	Turnip	Brassica oleracea	AT-4070 Eferding	2021-05-24	tuber	274.479	1133.33	88.9532	96.8313	100.12	100.528
Rote Rüben	Beetroot	Beta vulgaris subsp. Vulgaris	AT-4070 Eferding	2021-06-08	tuber	314.062	1742.86	92.542	103.343	104.37	95.1678
Topinambur	Sunchoke	Helianthus tuberosus	AT-4222 St. Georgen an der Gusen	2021-07-18	tuber	311.979	807.143	88.5659	106.887	90.55	96.8396
Rhabarber	Rhubarb	Rheum rhabarbarum	AT-4591 Molln	2021-07-19	stem	419.792	4461.9	60.6851	114.419	113.02	99.0269
Kohl	Cabbage	Brassica	AT-4070 Eferding	2021-08-02	leaves	341.146	1661.9	107.096	106.355	100.6	93.2902
Minigurke	Minicucumber	Cucumis sativus "mini"	AT-7161 St. Andrä am Zickensee	2021-08-01	fruit	135.417	545.238	100.719	112.616	102.86	89.3284
Landgurke	Land cucumber	Cucumis sativus	AT-8232 Grafendorf bei Hartberg	2021-08-01	fruit	184.375	299.762	104.459	99.6647	102.3	87.3927
Zucchini	Zucchini	Cucurbita pepo	AT-4070 Eferding	2021-08-02	fruit	402.083	764.286	99.2397	94.5406	115.82	88.0353
Zwiebel gelb	Onion yellow	Allium cepa	AT-4211 Alberndorf	2021-08-02	tuber	224.479	616.667	100.622	110.277	97.66	99.2996
Zwiebel rot	Onion red	Allium cepa	AT-4211 Alberndorf	2021-08-02	tuber	409.375	2078.57	100.494	106.437	100.89	92.4309
Schalotten	Shallot	Allium ascalonicum	AT-7032 Sigleß	2021-08-02	tuber	426.042	1423.81	99.8274	94.0545	96.59	99.2502
Zucchini rund	Zucchini round	Cucurbita pepo	AT-4070 Eferding	2021-08-02	fruit	294.792	452.381	99.2542	103.311	114.55	97.7826
Pfefferoni scharf	Hot peppers	Capsicum annuum	AT-4070 Eferding	2021-07-25	fruit	757.292	4276.19	85.0141	98.398	109.24	98.7293
Pfefferoni mild	Pfefferoni mild	Capsicum annuum	AT-4070 Eferding	2021-07-25	fruit	716.146	4859.52	87.5163	102.056	90.98	99.2545
Fenchel	Fennel	Foeniculum vulgare	AT-4070 Eferding	2021-07-25	tuber	102.604	261.429	102.92	106.213	101.58	98.9757
Paprika grün	Green bell pepper	Capiscum annuum	AT-4070 Eferding	2021-07-25	fruit	949.479	5430.95	89.4943	105.651	97.77	99.7018
Melanzani	Eggplant	Solanum melongena	AT-4070 Eferding	2021-07-25	fruit	496.875	973.81	98.9417	104.107	101.52	100.408
Knoblauch	Garlic	Allium sativum	AT-7032 Sigleß	2021-07-21	tuber	183.854	240.476	99.4993	101.791	96.35	91.1899
Karotten	Carrot	Daucus carota subsp. Sativus	AT-4070 Eferding	2021-07-24	tuber	201.042	424.048	99.9046	101.789	101.64	90.4942
Fisolen	Green bean	Phaseolus vulgaris	AT-4070 Eferding	2021-07-24	fruit	108.854	191.667	99.8406	99.0351	109.65	90.7963
Schlangengurke	Cucumber	Cucumis sativus	AT-4070 Eferding	2021-07-24	fruit	193.75	335.238	94.7758	99.2239	105.83	99.3144
Kürbis Hokkaido Orange	Red Hokkaido	Cucurbita maxima	AT-4070 Eferding	2021-07-24	fruit	128.125	179.762	101.299	100.917	98	96.7501
Weißkraut	White cabbage	Brassica oleracea convar. capitata var. alba L.	AT-4070 Eferding	2021-07-24	leaves	231.771	1050	101.649	101.16	16.32	105.155
Braunschweiger Kraut	White cabbage "Braunschweiger"	Brassica oleracea capitata var. alba “Braunschweiger”	AT-4070 Eferding	2021-08-02	leaves	202.083	838.095	92.3093	92.7485	8.03	106.51
Kürbis Hokaido Orange Kerne	Red Hokkaido kernels	Cucurbita maxima	AT-4070 Eferding	2021-08-02	fruit	111.979	191.429	102.911	89.2553	108.66	100.313
Grünkohl	Kale	Brassica oleracea	AT-4070 Eferding	2021-08-09	leaves	1250	5426.19	96.4233	99.9103	65.48	98.0198
Grünkohl	Kale	Brassica oleracea	AT-4070 Eferding	2021-08-09	stem	242.929	833.333	98.4619	101.544	96.26	97.4931
Kürbis "Butternuss"	Pumpkin butternut	Cucurbita moschata 'Butternut'	AT-4070 Eferding	2021-08-21	fruit	187.374	115.952	97.4199	102	99.75	95.3214
Spitzpaprika grün	Green bell pepper	Capiscum annuum	AT-7161 St. Andrä am Zickensee	2021-08-21	fruit	768.182	4152.38	86.9649	101.673	96.5	99.7281
Chilli Mix	Chilli	Capsicum frutescens	AT-4064 Oftering	2021-08-23	fruit	1207.07	3878.57	71.1391	97.4747	114.93	100.228
Stangensellerie	Celery	Apium graveolens	AT-5020 Salzburg	2021-08-30	stem	273.737	361.905	94.9035	99.521	109.48	100.626
Artischoke	Artichoke	Cynara cardunculus	AT-4070 Eferding	2021-08-30	fruit	2242.42	15642.9	90.0873	98.3685	90.74	95.934
Endiviensalat	Endive salad	Cichorium endivia	AT-4070 Eferding	2021-09-11	leaves	752.02	3119.05	90.4098	98.4636	101.62	99.9247
Blaukraut	Red cabbage	Brassica oleracea	AT-4070 Eferding	2021-09-11	leaves	771.212	4252.38	99.0056	100.529	97.71	111.016
Goldrübe/Gelbe Rübe	Yellow turnip	Beta vulgaris subsp. Vulgaris	AT-4070 Eferding	2021-09-11	fruit	76.7677	181.19	95.5153	98.3329	104.58	100.763
Karfiol	Cauliflower	Brassica oleracea	AT-4070 Eferding	2021-09-11	fruit	382.323	747.619	98.3153	98.0353	101.92	95.1272
Radicchio	Radicchio	Cichorium intybus	AT-4070 Eferding	2021-09-26	leaves	1537.88	2285.71	85.6837	100.675	103.77	100.551
Pak Choi	Pak choi	Brassica rapa subsp. Chinensis	AT-4070 Eferding	2021-09-26	leaves	761.111	2195.24	91.1328	98.7597	toxic	79.7461
Zuckerhut	Sugar loaf	Cichorium intybus 'Pan di Zucchero'	AT-4070 Eferding	2021-09-26	leaves	265.152	397.143	95.8171	95.3646	88.54	103.656
Salat Cerbiatta	Lettuce cerbiatta	Lactuca sativa L.	AT-4070 Eferding	2021-09-26	leaves	571.212	835.714	99.0412	94.4884	115.35	103.113
Salat Salanova rot	Lettuce salanova	Lactuca sativa	AT-2280 Glinzendorf	2021-09-27	leaves	909.091	1585.71	91.9512	97.6125	103.09	98.7455
Spitzkraut	Cabbage	Brassica oleracea	AT-4064 Oftering	2021-09-27	leaves	417.677	1227.38	115.006	90.7902	81.92	97.278
Süßkartoffel	Sweet potato	Ipomoea batatas	AT-4070 Eferding	2021-09-27	tuber	127.16	478.571	89.4398	95.1956	103.97	95.6323
Zuckermais	Sweet corn	Zea mays	AT-4070 Eferding	2021-09-27	fruit	200.617	519.048	91.3354	93.4282	90.59	100.111
Toskanischer Schwarzkohl	Lacinato kale	Brassica oleracea	AT-4070 Eferding	2021-10-18	leaves	657.407	2769.05	82.1424	97.9633	83.61	104.42
Catalogna	Chicory	Cichorium intybus	AT-4070 Eferding	2021-10-18	leaves	481.481	3061.9	90.5904	102.972	88.73	101.325
Rettich Rarität	Radish	Raphanus raphanistrum	AT-4070 Eferding	2021-10-18	tuber	197.531	2000	92.6977	100.351	62	106.453
Rote Rüben Rarität	Beetroot	Beta vulgaris	AT-4070 Eferding	2021-10-18	tuber	56.1728	535.897	94.9013	96.7871	114.64	99.6871
Trüffelkartoffel "violett"	Vitelotte	Solanum tuberosum	AT-7161 St. Andrä am Zickensee	2021-10-18	tuber	348.148	1558.97	96.8417	96.8502	115.63	101.766
Catalogna	Chicory	Cichorium intybus	AT-4070 Eferding	2021-10-18	stem	143.827	351.282	94.3263	99.055	100.52	101.759
Stangensellerie	Celery	Apium graveolens var. Dulce	AT-4591 Molln	2021-10-18	leaves	413.58	3248.72	98.9242	103.203	105.47	102.467
Karotte violett "purple haze"	Carrot "purple haze"	Daucus carota	AT-2280 Glinzendorf	2021-11-08	tuber	345.679	5215.38	92.881	102.794	111.7	104.914
Schwarzwurzel	Black salsify	Scorzonera hispanica	AT-2280 Glinzendorf	2021-11-08	tuber	178.395	307.692	95.3966	103.331	103.53	95.3806
Steckrübe	Rutabaga	Brassica napus subsp. Rapifera	AT-2482 Münchendorf	2021-11-16	fruit	370.988	1458.97	96.8142	99.2949	79.9	101.531
Kürbis "Sweet dumpling"	Pumpkin "Sweet dumpling"	Cucurbita pepo	AT-4070 Eferding	2021-11-15	fruit	166.667	217.949	102.831	91.3712	112.33	94.8268
Winterportulak	Winterpurslane	Claytonia Perfoliata	AT-4070 Eferding	2021-12-06	leaves	131.183	964.103	101.579	94.4056	101.76	99.2456
Yacónwurzel	Yacón	Smallanthus sonchifolius	AT-4722 Peuerbach	2021-12-06	tuber	153.763	393.205	94.1298	112.865	98	103.025
Romana Salat	Romaine lettuce	Lactuca sativa	AT-2285 Leopoldsdorf im Marchfeld	2021-12-13	leaves	224.731	456.41	89.5999	110.296	108.97	101.064
Kürbis "sweet dumpling"	Pumpkin "Sweet dumpling"	Cucurbita pepo	AT-4070 Eferding	2021-12-15	root	160.215	207.692	100.553	113.663	100.423	102.556
Pastinake	Parsnip	Pastinaca sativa	AT-4070 Eferding	2021-11-15	fruit	95.7143	235.897	99.5419	99.9936	112.521	94.2938
Brokkoli	Broccoli	Brassica oleracea	AT-4070 Eferding	2022-05-30	fruit	296.19	961.538	93.3052	101.347	68.9453	98.761
Rübsen	Napa cabbage	Brassica rapa	AT-4600 Thalheim	2022-06-11	fruit	360.476	1507.69	98.3684	96.0549	104.52	100.037
Zucchini	Courgette	Cucurbita	AT-4845 Rutzenmoos	2023-07-13	blossom	1068.23	4166.67	98.3408	101.474	56.05	96.1115
Vogelkirsche (Wildform)	Wild cherry	Prunus avium	AT-4641 Steinhaus	2021-06-29	fruit	826.368	2771.79	88.8106	93.072	101.67	99.7517
Süßkirsche (Kulturform)	Sweet cherry	Prunus avium	AT-4641 Steinhaus	2021-06-29	fruit	860.199	5505.13	96.9834	93.9403	108.57	99.8171
Erdbeere	Strawberry	Fragaria	AT-4600 Thalheim	2021-06-29	fruit	1773.63	11974.4	62.8625	97.6603	96.22	94.6609
Stachelbeere	Gooseberry	Ribes grossularia	AT-4050 Traun	2021-06-29	fruit	707.96	4782.05	62.6556	100.027	104.26	92.3788
Rote Ribisel	Red currant	Ribes rubrum	AT-3352 St. Peter/Au	2021-07-04	fruit	637.313	2551.28	65.566	103.518	98.74	91.2234
Schwarze Ribisel	Black currant	Ribes nigrum	AT-3352 St. Peter/Au	2021-07-04	fruit	946.766	5687.18	62.8369	97.0194	96.9	92.7825
Rote Ribisel	Red currant	Ribes rubrum	AT-4173 St. Veit im Mühlkreis	2021-07-04	fruit	778.607	3894.87	67.6395	99.6739	91.53	89.4526
Weiße Maulbeere	White mulberry	Morus alba	AT-4072 Alkoven	2021-07-05	fruit	444.776	1330.77	97.9415	94.2086	102.86	95.8472
Schwarze Maulbeere	Black mulberry	Morus nigra	AT-4072 Alkoven	2021-07-05	fruit	2030.3	16641	96.3477	91.9389	79.4838	101.975
Himbeere	Raspberry	Rubus idaeus	AT-4641 Steinhaus	2021-07-05	fruit	941.919	10743.6	73.3978	103.753	114.334	98.3903
Jostabeere	Jostaberry	Ribes x nidigrolaria	AT-4222 St. Georgen an der Gusen	2021-07-18	fruit	1412.12	15743.6	49.5242	115.862	94.6295	97.696
Mirabellen	Mirabelle plum	Prunus domestica subsp. Syriaca	AT-4600 Wels	2021-07-20	fruit	483.333	2194.87	48.3623	126.004	105.76	97.9234
Marillen	Apricot	Prunus armeniaca	AT-4612 Scharten	2021-07-21	fruit	991.919	5297.44	66.2666	111.891	121.42	94.1152
Waldheidelbeere	Wild blueberries	Vaccinium	AT-4371 St. Georgen am Walde	2021-07-21	fruit	1302.53	18743.6	81.1068	102.667	90.98	99.9608
Heidelbeere	Vaccinium myrtillus	Vaccinium myrtillus	AT-8223 Freienberg	2021-07-26	fruit	496.97	3848.72	94.7777	96.7608	96.1329	98.2832
Cherrytomate	Cherrytomatoes	Solanum lycopersicum	AT-8354 St. Anna am Aigen	2021-07-26	fruit	427.778	2369.23	76.9004	99.9216	111.896	97.0695
Fleischtomate	Meat/beef tomatoes	Solanum lycopersicum	AT-7161 St. Andrä am Zickensee	2021-07-26	fruit	479.293	1923.81	68.9781	104.082	129.206	96.1287
Eiertomaten	Egg tomatoes	Solanum lycopersicum	AT-4070 Eferding	2021-08-01	fruit	343.939	1607.14	86.2907	105.145	125.34	95.4074
Brombeere	Brombeere	Rubus fruticosus	AT-4910 Ried im Innkreis	2021-08-08	fruit	1984.37	21809.5	72.8527	102.14	83.19	98.9977
Aronia/Apfelbeere	Aronia	Aronia melanocarpa	AT-4072 Alkoven	2021-08-08	fruit	1588.54	15881	78.1813	92.7971	90.3	103.164
Zwetschke	Plum	Prunus domestica subsp. Domestica	AT-4070 Eferding	2021-08-09	fruit	703.03	2580.95	86.9464	93.0138	96.6	99.57
Sanddorn	Sea buckthorn	Hippophae rhamnoides	AT-4072 Alkoven	2021-08-10	fruit	1045.45	4311.9	67.8309	90.7511	95.4	98.9764
Birne "Carmen"	Pear "Carmen"	Pyrus "Carmen"	AT-8385 Neuhaus am Klausenbach	2021-08-21	fruit	125.758	448.81	88.727	101.694	91.73	100.486
Miniwassermelone	Miniwassermelone	Citrullus lanatus	AT-4613 Buchkirchen	2021-08-21	fruit	290.404	459.524	84.207	102.455	98.34	103.833
Pfirsich	Peach	Prunus persica	AT-4641 Steinhaus	2021-08-24	fruit	218.687	721.429	74.0554	93.8374	99.28	104.996
Nektarine	Nectarine	Prunus persica	AT-4641 Steinhaus	2021-08-24	fruit	286.869	1285.71	95.172	93.3986	99.78	105.61
Traube blau "Muskat Bleu"	Grape blue "Nutmeg"	Vitis vinifera 'Blauer Muskat'	AT-4613 Buchkirchen	2021-08-30	fruit	1269.84	6773.81	81.2406	93.3891	93.95	99.3661
Birne "Williams"	Pear "Williams"	Pyrus "Williams"	AT-8273 Nörning	2021-08-30	fruit	142.328	645.238	104.283	91.6904	101.65	101.439
Holunder	Black elderberry	Sambucus nigra	AT-4153 Peilstein	2021-08-29	fruit	2502.65	10485.7	83.5391	111.614	86.42	102.173
Hagebutte	Rose hip	Rosa rugosa	AT-4072 Alkoven	2021-09-07	fruit	1899.47	17833.3	80.2026	100.863	92.72	97.9278
Bibernell-Rose, Dünenrose	Scotch rose	Rosa spinosissima L.	AT-4072 Alkoven	2021-09-07	fruit	4309.52	38500	74.6574	100.491	84.87	96.6575
Minikiwi	Baby kiwi	Actinidia arguta	AT-4613 Buchkirchen	2021-09-09	fruit	424.868	1957.14	83.2576	96.8995	94.18	98.4972
Feige	Fig	Ficus carica	AT-4694 Ohlsdorf	2021-09-15	fruit	1079.37	614.286	100.591	90.0611	88.33	115.803
Azerolapfel/Azeroldorn	Azarole	Crataegus azarolus	AT-4222 St. Georgen an der Gusen	2021-09-15	fruit	272.487	4604.76	87.9227	88.5272	89.31	113.183
Physalis/Andenbeere	Cape gooseberry	Physalis peruviana	AT-4064 Oftering	2021-09-09	fruit	251.852	1257.14	77.5194	98.9156	75.98	117.843
Apfel "Galmac"	Apple "Galmac"	Malus "Galamc"	AT-8273 Nörning	2021-09-20	fruit	374.074	1595.24	96.1685	93.037	93.83	99.0771
Preiselbeere	Lingonberry	Vaccinium vitis-idaea	AT-4072 Alkoven	2021-09-21	fruit	2660.85	15000	69.3524	111.158	74.67	103.847
Birne "Conference"	Pear "Conference"	Pyrus communis 'Conference'	AT-8182 Puch bei Weiz	2021-09-27	fruit	121.164	427.619	101.223	100.352	99.45	96.3912
Schneeball	Viburnum	Viburnum	AT-8272 Großhart	2021-10-03	fruit	3195.77	17952.4	77.1548	101.79	88.76	103.807
Quitten	Quince	Cydonia oblonga	AT-4222 St. Georgen an der Gusen	2021-10-17	fruit	637.566	2526.19	87.5647	96.4154	100.36	95.3958
Birne "Packham"	Pear "Packham"	Pyrus communis 'Packham'	AT-8063 Präbach	2021-10-25	fruit	175.309	914.286	96.7496	100.521	99.64	96.7028
Birne "Kaiser Alexander"	Pear "Kaiser Alexander"	Pyrus communis 'Kaiser Alexander'	AT-8063 Präbach	2021-10-25	fruit	110.494	297.619	89.3277	92.0713	109.8	102.024
Birne "Uta"	Pear "Uta"	Phyrus communis 'Uta'	AT-8063 Präbach	2021-10-25	fruit	123.457	528.571	88.1591	96.8505	99.14	106.149
Apfel "Sonnenglanz	Apple "Sonnenglanz"	Malus 'Sonnenglanz'	AT-8063 Präbach	2021-10-25	fruit	177.16	997.619	91.5067	106.459	101.88	102.643
Mispeln	Medlar	Mespilus germanica	AT-4072 Alkoven	2022-11-02	fruit	814.198	2978.57	88.8123	108.76	117.81	99.04
Apfel "Gala"	Apple "Gala"	Malus 'Gala'	AT-8493 Klöch	2021-11-15	fruit	201.852	973.81	108.69	114.82	105.59	99.751
Apfel "Isaaq"	Apple "Isaaq"	Malus 'Isaaq'	AT-8493 Klöch	2021-11-29	fruit	126.543	790.476	92.2472	97.4615	102.4	98.137
Apfel "Kronprinz Rudolf"	Apple "Kronprinz Rudolf"	Malus 'Kronprinz Rudolf'	AT-8273 Nörning	2021-12-06	fruit	429.63	1542.86	85.9451	95.5102	98.75	99.5595
Birne "Novembra"	Pear "Novembra"	Pyrus 'Novembra'	AT-8273 Nörning	2021-12-06	fruit	148.148	535.714	98.2874	99.778	97.51	98.2791
Apfel "Boskoop"	Apple "Boskoop"	Malus 'Boskoop'	AT-8342 Poppendorf	2021-12-13	fruit	577.16	2435.71	90.9031	97.6654	106.58	97.3489
Apfel "Golden delicious"	Apple "Golden delicious"	Malus 'Golden delicious'	AT-8342 Poppendorf	2021-12-13	fruit	359.14	600	98.3518	98.6384	105.38	102.914
Birne "Xenia"	Pear "Xenia"	Pyrus communis 'Yenia'	AT-8342 Poppendorf	2021-12-13	fruit	160.22	710.333	101.584	96.0713	103.55	103.058
Apfel "Topaz"	Apple "Topaz"	Malus 'Topaz'	AT-4070 Eferding	2022-05-30	fruit	550.476	3276.92	96.9475	102.758	101.71	100.491
Walderdbeeren	Wild strawberry	Fragaria vesca	AT-4222 St. Georgen an der Gusen	2022-05-30	fruit	2392.86	3351.28	82.1975	100.383	91.3	97.5783
Brauner Champignon	Brown champignon	Agaricus bisporus	AT-6060 Hall in Tirol	2021-08-30	fruit	596.77	32.0769	97.5401	104.231	71.5	104.097
Shiitake Biopilze	Shiitake	Lentinula edodes	AT-6060 Hall in Tirol	2021-08-30	fruit	338.71	9.75655	87.979	108.841	toxic	56.9787
Parasol Riesenschirm	Parasol	Macrolepiota Procera	AT-4222 St. Georgen an der Gusen	2021-09-27	fruit	681.72	36.4199	90.1427	103.507	23.74	94.5744
Baby Kräuterseitlinge	King oyster mushroom	Pleurotus Eryngii	AT-2281 Raasdorf	2021-09-27	fruit	474.19	1.99812	53.8368	154.491	toxic	28.3881
Rotfuss-Röhrling	Red cracking bolete	Xeocomellens chrysenteron	AT-4845 Rutzenmoos	2022-10-16	fruit	1100	30.8567	97.2593	98.3764	99.5	102.164
Hexen-Röhrling	Lurid bolete	Suillallus luridus	AT-4845 Rutzenmoos	2022-10-16	fruit	268.75	7.94633	96.5644	95.8602	93.89	99.3448
Maronen-Röhrling	Bay bolete	Irrleria bodia	AT-4845 Rutzenmoos	2022-10-16	fruit	248.438	4.35863	99.7192	100.683	94.64	103.619
Birken-Porling	Birch polypor	Fomitopsis betulina	AT-4845 Rutzenmoos	2019-10-23	fruit	194.792	11.8198	100.721	113.336	109.64	101.622
Eierschwammerl	Golden chanterelle	Cantharellus cibarius	AT-8784 Trieben	2023-07-16	fruit	279.688	3.76389	96.1037	109.688	92.69	100.279
Saathafer	Common oat	Avena sativa	AT-4600 Thalheim	2022-06-11	fruit;stem	84.3972	589.744	102.285	90.6055	97.17	101.835
Weichweizen	Bread wheat	Triticum aestivum	AT-4600 Thalheim	2022-06-11	fruit;stem	109.22	511.795	96.8288	99.2753	102.83	100.358
Birke	Birch	Betula	AT-4600 Wels	2021-04-27	leaves;blossom	2166.67	8064.1	77.0527	93.4776	71.41	98.5833
Birke	Birch	Betula	AT-4222 St. Georgen an der Gusen	2021-04-28	leaves;blossom	2043.01	8566.67	90.1826	100.318	28.74	93.0729
Birke	Birch	Betula	AT-4072 Alkoven	2021-05-09	leaves	2779.57	8876.92	86.3494	106.537	11.37	87.4337
Fichte	Spruce	Picea abies	AT-4153 Peilstein	2021-05-16	leaves	2532.26	10794.9	79.573	111.441	82.8	100.685
Linde	Linden	Tilia	AT-4600 Wels	2021-06-22	blossom	813.978	3051.28	95.4043	102.116	93.59	98.8344
Linde	Linden	Tilia	AT-4600 Wels	2021-06-22	leaves	959.14	8948.72	84.9308	105.701	81.7	97.9517
Walnuss	Walnut	Juglans regia	AT-4600 Wels	2021-07-20	fruit	2629.03	11897.4	55.5844	98.042	89.58	92.9401
Knaulgras	Cock's-foot	Dactylis glomerata	AT-6800 Feldkirch	2022-05-08	leaves;stem;blossom	379.31	1730	90.8154	96.4045	96.69	103.77
Wiesenrispe	Kentucky bluegrass	Poa pratensis	AT-6800 Feldkirch	2022-05-08	leaves;stem;blossom	254.023	1203.33	94.5709	96.2713	100.75	102.845
Gemeinerispe	Rough bluegrass	Poa trivialis	AT-6800 Feldkirch	2022-05-08	leaves;stem;blossom	387.92	2023.33	89.0293	95.5041	105.3	100.807
Englisch Raygras	Perennial ryegrass	Lolium perenne	AT-6800 Feldkirch	2022-05-08	leaves;stem;blossom	366.67	1840	94.3163	97.7747	101.25	100.508
Mäusegerste	Wall barley	Hordeum murinum	AT-4600 Wels	2022-05-18	stem;blossom	188.41	743.333	105.44	105.752	99.17	96.7305
Flaumtrespe	Soft brome	Bromus Hordeaceus	AT-4600 Wels	2022-05-18	stem;blossom	261.84	1206.67	86.8493	92.5287	90.99	101.316
Taube Trespe	Barren brome	Bromus sterilis	AT-4600 Wels	2022-05-18	stem;blossom	464.73	3223.33	96.5417	91.5702	82.58	103.142
Deutsches Weidelgras	Perennial ryegrass	Lolium perenne	AT-4600 Wels	2022-05-18	stem;blossom	245.238	976.667	98.8098	97.4477	129.86	97.7114
Wiesenfuchsschwanz	Meadow foxtail	Alopecurus pratensis	AT-3532 Ottensteiner Stausee	2022-05-28	stem;blossom	138.51	615.385	79.0683	95.9726	97.32	97.776
Brüchiges Straußgras	Bentgrass	Agrostis exarata trin	AT-3532 Ottensteiner Stausee	2022-05-28	stem;blossom	294.762	1302.56	88.5068	92.0327	88.23	99.5914
Wolliges Honiggras	Tufted grass	Holcus lanatus	AT-6800 Feldkirch	2022-05-05	stem;blossom	400.476	2020.51	99.8613	111.981	102.78	98.5583
Rotbuche	European beech	Fagus sylvatica	AT-6800 Feldkirch	2022-05-05	leaves	420	11961.5	74.6661	98.8121	98.84	94.2303
Szechuan	Japanese prickly-ash	Zanthoxylum piperitum	AT-6800 Feldkirch	2022-05-05	leaves	2637.68	12179.5	81.0232	99.262	95.61	93.8238
Rohrglanzgras	Reed canary grass	Phalaris arundinacea L.	AT-5163 Gemeinde Mattsee	2022-06-10	stem;blossom	328.02	1310.26	94.4794	101.615	104.08	92.6847
Zarte Binse	Slender rush	Juncus tenuis	AT-5163 Gemeinde Mattsee	2022-06-10	stem;blossom	500.48	1889.74	92.4406	96.4494	97.32	98.6954
Acker-Schachtelhalm	Field horsetail	Equisetum arvense	AT-4645 Grünau im Almtal	2022-06-20	leaves	271.5	1079.49	94.0034	100.003	89.74	92.1571
Pflaume	European plum	Prunus domestica	DE-85111 Möckenlohe	2022-06-20	leaves;stem	2408.21	12666.7	92.3022	95.0326	99.34	93.2221
Virginische Traubenkirsche	Virginia bird cherry	Prunus virginiana	DE-85111 Möckenlohe	2022-06-20	leaves;stem	883.57	3235.9	91.7668	97.974	99.6	103.494
Johannisapfel	White Transperent	Malus pumila	DE-85111 Möckenlohe	2022-06-20	leaves;stem	914.98	3453.85	87.7965	98.4465	71.98	102.447
Weißdorn	Hawthorn	Crataegens	AT-4060 Leonding	2023-05-28	blossom	1872.4	8653.85	93.0334	112.974	96.38	99.9666
Walnuss	Walnut	Juglans regia	AT-4694 Ohlsdorf	2023-05-31	leaves	2106.77	12153.8	86.2428	109.731	76.68	89.1433
Haselnuss	Hazelnut	Corylus	AT-4694 Ohlsdorf	2023-05-31	leaves	2539.06	15923.1	86.916	109.8	92.4	97.8202
Eiche	Oak	Quercus	AT-4050 Traun	2023-07-11	leaves	4200.52	36160.3	49.7849	112.926	83.59	97.7663
Eiche	Oak	Quercus	AT-4050 Traun	2023-07-11	stem	4298.18	34538.5	63.1926	100.274	106.19	97.6849
Eiche	Oak	Quercus	AT-4050 Traun	2023-07-11	fruit	3057.29	22487.2	73.6183	100.084	102.44	98.9543
